# Supplementary material for: DNA repair‐deficient premature aging models display accelerated epigenetic age
Source: Aging Cell. 2023 Dec 22;23(2):e14058. doi: 10.1111/acel.14058 (PMC10861193; doi:10.1111/acel.14058)
Supplement: Supplementary file 1 — Appendix S1 [file ACEL-23-e14058-s001.zip]

Archive with 5 entries (5 files):
- acel14058-sup-0001-AppendixS1.pdf
- acel14058-sup-0002-AppendixS2.pdf
- acel14058-sup-0003-TableS3.xlsx
- acel14058-sup-0004-TableS4.xlsx
- captions.docx
