# Supplementary material for: DNA repair‐deficient premature aging models display accelerated epigenetic age
Source: Aging Cell. 2023 Dec 22;23(2):e14058. doi: 10.1111/acel.14058 (PMC10861193; doi:10.1111/acel.14058)
Supplement: Supplementary file 1 — Appendix S1 [file ACEL-23-e14058-s001.zip › acel14058-sup-0003-TableS3.xlsx]

## Sheet: Sheet1
Basename	ExternalSampleID	Tissue	Disease	Sex	Age	Affected gene	Passage	DNAmAge	DNAmAgeSkinBloodClock	DNAmPhenoAge	DNAmAgeHannum	DNAmTL	AgeAccelerationResidual	AgeAccelerationResidualHannum	AgeAccelGrim	AgeAccelPheno	meanMethBySample	minMethBySample	maxMethBySample	corSampleVSgoldstandard	meanAbsDifferenceSampleVSgoldstandard	meanXchromosome
206036380028_R06C01	GM01856	Fibroblast	CockayneSyndromeA	Male	13	ERCC8	11	36.5105	27.7633	21.1097	-11.6307	5.73958	-3.50666	1.03494	13.2444	7.93034	0.235011	0.00794109	0.990846	0.815978	0.108813	0.278118
206154250057_R03C01	GM11541	Fibroblast	CockayneSyndromeA	Female	3	ERCC8	8	17.0803	2.69172	3.22595	-23.055	6.46395	-16.9674	-5.92041	-2.11759	-6.83622	0.234783	0.00807143	0.986489	0.832089	0.105156	0.409622
206154250057_R04C01	GM28257	Fibroblast	CockayneSyndromeA	Male	1	ERCC8	6	19.5773	0.827614	3.59689	-27.1174	6.39483	-13.2766	-9.08895	-3.35908	-5.84184	0.237144	0.00909957	0.987978	0.855746	0.0968746	0.287322
206036380028_R02C01	GM01629	Fibroblast	CockayneSyndromeB	Female	10	ERCC6	12	45.9294	11.7139	24.7806	-18.1753	6.14967	7.70302	-4.16899	4.73996	12.5364	0.235168	0.00916974	0.988055	0.819833	0.10792	0.420602
206036380028_R03C01	GM00739	Fibroblast	CockayneSyndromeB	Female	3	ERCC6	12	30.23	5.33974	9.06222	-7.43516	6.09049	-3.81772	9.69948	1.54468	-0.99994	0.23177	0.00907038	0.989804	0.823356	0.106937	0.396057
206154250057_R01C01	GM01428 A	Fibroblast	CockayneSyndromeB	Female	8	ERCC6	10	52.5828	19.2216	49.9422	-6.23631	6.05634	15.5504	8.66383	6.11972	38.3215	0.223915	0.00753823	0.989884	0.799351	0.113339	0.366095
206036380028_R04C01	GM01652	Fibroblast	Control	Female	11		14	22.1774	9.83305	16.7835	-3.77311	6.21412	-16.6459	9.78632	-0.942327	4.22763	0.225246	0.00854388	0.98962	0.808599	0.112424	0.368952
206036380028_R05C01	AG08498	Fibroblast	Control	Male	1		9	27.6436	1.26115	-0.151358	-22.8194	5.9372	-5.21022	-4.79091	-0.150772	-9.59009	0.239464	0.00723554	0.99026	0.840866	0.102093	0.282453
206154250057_R02C01	GM05381 C	Fibroblast	Control	Male	5		11	33.1802	2.08247	10.6511	-16.9546	5.98049	-2.06139	-0.713775	3.44578	-0.0345373	0.235471	0.0090885	0.987314	0.834221	0.103607	0.279585
206036380028_R01C01	AG08803	Fibroblast	Xerod.Pigmentosum (XP-G/CS)	Male	1	ERCC5	8	22.2342	2.77635	1.99622	-19.629	5.83465	-10.6196	-1.60056	-6.68861	-7.44251	0.229516	0.00741408	0.989924	0.832414	0.10424	0.280105
206036380028_R07C01	GM13370	Fibroblast	Xerod.Pigmentosum (XP-G/CS)	Male	2	ERCC5	12	34.858	5.56941	12.3503	-16.319	5.97135	1.4072	1.26257	-7.67653	2.59983	0.234188	0.00679257	0.990769	0.832577	0.103881	0.286057
206036380028_R08C01	GM13371	Fibroblast	Xerod.Pigmentosum (XP-G/CS)	Female	5	ERCC5	13	56.2766	10.2802	7.36514	-6.54218	5.83167	21.035	9.69866	-4.91456	-3.32046	0.242878	0.00609339	0.992029	0.824709	0.106717	0.463057
