# Supplementary material for: DNA repair‐deficient premature aging models display accelerated epigenetic age
Source: Aging Cell. 2023 Dec 22;23(2):e14058. doi: 10.1111/acel.14058 (PMC10861193; doi:10.1111/acel.14058)
Supplement: Supplementary file 1 — Appendix S1 [file ACEL-23-e14058-s001.zip › acel14058-sup-0004-TableS4.xlsx]

## Sheet: Methylation_Data_New_2
Model	Genotype	Timepoint	Gender	Tissue	Mouse	Mouse1	BLO	SKI	LIV	SKE	BRA
POLG	+/+	10.12m	M	BRA	POLG +/+ 10.12m	POLG +/+	0.806668	1.0178	1.03016	0.378158	0.497041
POLG	+/+	10.12m	M	LIV	POLG +/+ 10.12m	POLG +/+	0.513541	0.820824	0.650902	0.326447	0.997286
POLG	+/+	10.12m	M	SKE	POLG +/+ 10.12m	POLG +/+	0.272932	0.863345	0.325007	0.682502	0.158908
POLG	+/+	10.12m	M	SKI	POLG +/+ 10.12m	POLG +/+	0.242579	0.596379	0.309885	0.308788	0.269119
POLG	+/+	10.12m	M	BRA	POLG +/+ 10.12m	POLG +/+	1.30754	1.04306	1.12911	0.432912	0.447898
POLG	+/+	10.12m	M	LIV	POLG +/+ 10.12m	POLG +/+	0.527637	0.735233	0.79316	0.367785	0.831198
POLG	+/+	10.12m	M	SKE	POLG +/+ 10.12m	POLG +/+	0.409725	0.51481	0.300547	0.558954	0.174982
POLG	+/+	10.12m	M	SKI	POLG +/+ 10.12m	POLG +/+	0.207597	0.447822	0.25909	0.306044	0.304718
POLG	TG/TG	10.12m	M	BRA	POLG TG/TG 10.12m	POLG TG/TG	0.429848	0.732827	0.799486	0.43478	0.600375
POLG	TG/TG	10.12m	M	LIV	POLG TG/TG 10.12m	POLG TG/TG	0.51566	0.495609	0.590438	0.292005	0.37759
POLG	TG/TG	10.12m	M	SKE	POLG TG/TG 10.12m	POLG TG/TG	0.379818	0.44003	0.383681	0.642678	0.14363
POLG	TG/TG	10.12m	M	SKI	POLG TG/TG 10.12m	POLG TG/TG	0.22448	0.572545	0.251571	0.372183	0.239607
POLG	TG/TG	10.12m	M	BRA	POLG TG/TG 10.12m	POLG TG/TG	0.444133	0.716537	0.964408	0.407296	0.39976
POLG	TG/TG	10.12m	M	LIV	POLG TG/TG 10.12m	POLG TG/TG	0.525701	0.552717	0.558636	0.343939	0.445969
POLG	TG/TG	10.12m	M	SKE	POLG TG/TG 10.12m	POLG TG/TG	0.399681	0.570648	0.338284	0.555603	0.121001
POLG	TG/TG	10.12m	M	SKI	POLG TG/TG 10.12m	POLG TG/TG	0.242159	0.502408	0.256645	0.379669	0.23651
LAKI	TG/TG	14.4w	M	BRA	LAKI TG/TG 14.4w	LAKI TG/TG	0.206683	0.560625	0.264332	0.122635	0.203946
LAKI	TG/TG	14.4w	M	LIV	LAKI TG/TG 14.4w	LAKI TG/TG	0.327671	0.211694	0.320611	0.0487562	0.298277
LAKI	TG/TG	14.4w	M	SKE	LAKI TG/TG 14.4w	LAKI TG/TG	0.277073	0.377439	0.271072	0.127196	0.0795795
LAKI	TG/TG	14.4w	M	SKI	LAKI TG/TG 14.4w	LAKI TG/TG	0.18633	0.308147	0.165904	0.173639	0.0695435
LAKI	TG/TG	14.4w	M	BRA	LAKI TG/TG 14.4w	LAKI TG/TG	0.278455	0.510204	0.266053	0.125726	0.21045
LAKI	TG/TG	14.4w	M	LIV	LAKI TG/TG 14.4w	LAKI TG/TG	0.305325	0.220342	0.412394	0.0575901	0.265079
LAKI	TG/TG	14.4w	M	SKE	LAKI TG/TG 14.4w	LAKI TG/TG	0.237195	0.399692	0.1883	0.102945	0.0619143
LAKI	TG/TG	14.4w	M	SKI	LAKI TG/TG 14.4w	LAKI TG/TG	0.149331	0.395063	0.211197	0.207445	0.0667215
LAKI	+/+	14.4w	F	LIV	LAKI +/+ 14.4w	LAKI +/+	0.29498	0.550136	0.296844	0.169826	0.291825
LAKI	+/+	14.4w	F	SKE	LAKI +/+ 14.4w	LAKI +/+	0.256992	0.340078	0.439014	0.0590529	0.611091
LAKI	+/+	14.4w	F	SKI	LAKI +/+ 14.4w	LAKI +/+	0.268144	0.368754	0.239072	0.143965	0.0918753
LAKI	TG/TG	14.4w	F	BRA	LAKI TG/TG 14.4w	LAKI TG/TG	0.226758	0.617585	0.364082	0.120689	0.281648
LAKI	TG/TG	14.4w	F	LIV	LAKI TG/TG 14.4w	LAKI TG/TG	0.252464	0.338925	0.314551	0.0666265	0.425326
LAKI	TG/TG	14.4w	F	SKE	LAKI TG/TG 14.4w	LAKI TG/TG	0.28461	0.455587	0.227304	0.118857	0.0442841
LAKI	TG/TG	14.4w	F	SKI	LAKI TG/TG 14.4w	LAKI TG/TG	0.167414	0.309114	0.184915	0.242714	0.0807154
LAKI	TG/TG	14.4w	F	BRA	LAKI TG/TG 14.4w	LAKI TG/TG	0.284752	0.546597	0.27769	0.171588	0.342136
LAKI	TG/TG	14.4w	F	LIV	LAKI TG/TG 14.4w	LAKI TG/TG	0.251627	0.285303	0.322576	0.0714584	0.526655
LAKI	TG/TG	14.4w	F	SKI	LAKI TG/TG 14.4w	LAKI TG/TG	0.156121	0.35798	0.19954	0.207377	0.0458036
LAKI	+/+	14.4w	M	BRA	LAKI +/+ 14.4w	LAKI +/+	0.259987	0.500162	0.34269	0.214221	0.349448
LAKI	+/+	14.4w	M	LIV	LAKI +/+ 14.4w	LAKI +/+	0.297648	0.266929	0.393951	0.0714627	0.371141
LAKI	+/+	14.4w	M	SKE	LAKI +/+ 14.4w	LAKI +/+	0.408723	0.329525	0.203667	0.091825	0.101746
LAKI	+/+	14.4w	M	SKI	LAKI +/+ 14.4w	LAKI +/+	0.185248	0.478486	0.246582	0.144211	0.0962829
LAKI	TG/TG	14.7w	M	BRA	LAKI TG/TG 14.7w	LAKI TG/TG	0.276477	0.327196	0.2418	0.0659412	0.157659
LAKI	TG/TG	14.7w	M	LIV	LAKI TG/TG 14.7w	LAKI TG/TG	0.245229	0.2558	0.386852	0.0727631	0.338772
LAKI	TG/TG	14.7w	M	SKE	LAKI TG/TG 14.7w	LAKI TG/TG	0.25256	0.325131	0.234416	0.134533	0.0959133
LAKI	TG/TG	14.7w	M	SKI	LAKI TG/TG 14.7w	LAKI TG/TG	0.136923	0.220249	0.176089	0.22539	0.0952789
POLG	+/+	30w	f	LIV	POLG +/+ 30w	POLG +/+	0.485734	1.03561	0.568823	0.480147	0.977055
POLG	+/+	30w	f	SKI	POLG +/+ 30w	POLG +/+	0.286729	0.73974	0.647127	0.405466	1.7534
POLG	+/+	30w	f	SKE	POLG +/+ 30w	POLG +/+	0.188448	0.534306	0.328352	0.486969	0.352246
POLG	+/+	30w	f	BRA	POLG +/+ 30w	POLG +/+	0.117755	0.571567	0.214303	0.699274	0.586525
POLG	+/+	30w	f	BLO	POLG +/+ 30w	POLG +/+	0.618624	0.3492	0.504084	0.746898	1.76015
POLG	TG/TG	30w	f	LIV	POLG TG/TG 30w	POLG TG/TG	0.44378	0.908455	0.575217	0.552877	0.768756
POLG	TG/TG	30w	f	SKI	POLG TG/TG 30w	POLG TG/TG	0.265438	0.528345	0.651912	0.470269	1.72601
POLG	TG/TG	30w	f	SKE	POLG TG/TG 30w	POLG TG/TG	0.186546	0.536096	0.311096	0.667953	0.318222
POLG	TG/TG	30w	f	BRA	POLG TG/TG 30w	POLG TG/TG	0.0917004	0.874479	0.175299	0.670523	0.666389
POLG	TG/TG	30w	f	BLO	POLG TG/TG 30w	POLG TG/TG	0.435936	0.330277	0.413712	0.648699	1.97719
POLG	+/+	30w	m	LIV	POLG +/+ 30w	POLG +/+	0.74076	1.25433	0.592643	0.630658	0.981622
POLG	+/+	30w	m	SKI	POLG +/+ 30w	POLG +/+	0.323196	0.86044	0.712041	0.537129	1.96874
POLG	+/+	30w	m	SKE	POLG +/+ 30w	POLG +/+	0.221036	0.547372	0.366932	0.574499	0.320913
POLG	+/+	30w	m	BRA	POLG +/+ 30w	POLG +/+	0.0985024	0.643533	0.199914	0.639325	0.584434
POLG	+/+	30w	m	BLO	POLG +/+ 30w	POLG +/+	0.624256	0.357749	0.619944	1.18341	2.62712
POLG	TG/TG	30w	m	LIV	POLG TG/TG 30w	POLG TG/TG	0.773819	1.11399	0.589199	0.580783	0.795503
POLG	TG/TG	30w	m	SKI	POLG TG/TG 30w	POLG TG/TG	0.348303	0.578912	0.631367	0.702463	1.60762
POLG	TG/TG	30w	m	SKE	POLG TG/TG 30w	POLG TG/TG	0.22495	0.773729	0.342105	0.758685	0.324561
POLG	TG/TG	30w	m	BRA	POLG TG/TG 30w	POLG TG/TG	0.0938964	0.539439	0.192307	0.657194	0.617302
POLG	TG/TG	30w	f	BLO	POLG TG/TG 30w	POLG TG/TG	0.557945	0.349142	0.518113	1.19068	2.50803
ERCC1	+/+	8w	f	LIV	ERCC1 +/+ 8w	ERCC1 +/+	0.281786	0.710678	0.221792	0.229511	0.54083
ERCC1	+/+	8w	f	SKI	ERCC1 +/+ 8w	ERCC1 +/+	0.159271	0.296796	0.354464	0.167053	0.920369
ERCC1	+/+	8w	f	SKE	ERCC1 +/+ 8w	ERCC1 +/+	0.140256	0.566144	0.231016	0.227082	0.241272
ERCC1	+/+	8w	f	BRA	ERCC1 +/+ 8w	ERCC1 +/+	0.0927426	0.577525	0.176247	0.340653	0.245886
ERCC1	+/+	8w	f	BLO	ERCC1 +/+ 8w	ERCC1 +/+	0.236529	0.214014	0.188173	0.223851	1.4813
ERCC1	KO/D	8w	f	LIV	ERCC1 KO/D 8w	ERCC1 KO/D	0.233071	0.619208	0.227457	0.36784	0.560322
ERCC1	KO/D	8w	f	SKI	ERCC1 KO/D 8w	ERCC1 KO/D	0.197667	0.287524	0.383601	0.200917	0.758714
ERCC1	KO/D	8w	f	SKE	ERCC1 KO/D 8w	ERCC1 KO/D	0.212709	0.428616	0.251173	0.247763	0.265982
ERCC1	KO/D	8w	f	BRA	ERCC1 KO/D 8w	ERCC1 KO/D	0.0968514	0.402976	0.155077	0.397302	0.231438
ERCC1	KO/D	8w	f	BLO	ERCC1 KO/D 8w	ERCC1 KO/D	0.328815	0.284024	0.273729	0.424662	1.52814
ERCC1	+/+	8w	m	LIV	ERCC1 +/+ 8w	ERCC1 +/+	0.206203	0.829838	0.197677	0.256457	0.516139
ERCC1	+/+	8w	m	SKI	ERCC1 +/+ 8w	ERCC1 +/+	0.173656	0.233651	0.373591	0.164007	0.827776
ERCC1	+/+	8w	m	SKE	ERCC1 +/+ 8w	ERCC1 +/+	0.197056	0.543149	0.248225	0.169407	0.135642
ERCC1	+/+	8w	m	BRA	ERCC1 +/+ 8w	ERCC1 +/+	0.0845772	0.451577	0.152242	0.357164	0.251793
ERCC1	+/+	8w	m	BLO	ERCC1 +/+ 8w	ERCC1 +/+	0.169059	0.17496	0.1947	0.209325	1.20481
ERCC1	KO/D	8w	m	LIV	ERCC1 KO/D 8w	ERCC1 KO/D	0.199956	0.619824	0.227826	0.342284	0.489728
ERCC1	KO/D	8w	m	SKI	ERCC1 KO/D 8w	ERCC1 KO/D	0.175415	0.248539	0.388046	0.170623	0.812482
ERCC1	KO/D	8w	m	SKE	ERCC1 KO/D 8w	ERCC1 KO/D	0.191016	0.412628	0.254553	0.220349	0.206831
ERCC1	KO/D	8w	m	BRA	ERCC1 KO/D 8w	ERCC1 KO/D	0.0809469	0.503612	0.140574	0.297574	0.249929
ERCC1	KO/D	8w	m	BLO	ERCC1 KO/D 8w	ERCC1 KO/D	0.229809	0.268315	0.201285	0.354229	1.64043
POLG	TG/TG	30w	f	LIV	POLG TG/TG 30w	POLG TG/TG	0.559896	1.08419	0.599497	0.504574	0.935974
POLG	TG/TG	30w	f	SKI	POLG TG/TG 30w	POLG TG/TG	0.240651	0.566331	0.635057	0.375	1.34336
POLG	TG/TG	30w	f	SKE	POLG TG/TG 30w	POLG TG/TG	0.201226	0.605694	0.363011	0.643691	0.301626
POLG	TG/TG	30w	f	BRA	POLG TG/TG 30w	POLG TG/TG	0.0951325	0.573834	0.165275	0.548474	0.601505
POLG	TG/TG	30w	f	BLO	POLG TG/TG 30w	POLG TG/TG	0.675503	0.372417	0.488654	0.732381	1.93037
ERCC1	+/+	8w	m	LIV	ERCC1 +/+ 8w	ERCC1 +/+	0.20154	0.901967	0.174412	0.2817	0.361257
ERCC1	+/+	8w	m	SKI	ERCC1 +/+ 8w	ERCC1 +/+	0.167109	0.232782	0.374471	0.174719	0.983374
ERCC1	+/+	8w	m	SKE	ERCC1 +/+ 8w	ERCC1 +/+	0.184069	0.432645	0.26105	0.167606	0.118148
ERCC1	+/+	8w	m	BRA	ERCC1 +/+ 8w	ERCC1 +/+	0.0836542	0.440574	0.154174	0.286331	0.205435
ERCC1	+/+	8w	m	BLO	ERCC1 +/+ 8w	ERCC1 +/+	0.157144	0.178612	0.158172	0.210242	1.34041
ERCC1	KO/D	8w	m	LIV	ERCC1 KO/D 8w	ERCC1 KO/D	0.199703	0.621802	0.200036	0.28434	0.478229
ERCC1	KO/D	8w	m	SKI	ERCC1 KO/D 8w	ERCC1 KO/D	0.181399	0.25109	0.346538	0.174633	0.74374
ERCC1	KO/D	8w	m	SKE	ERCC1 KO/D 8w	ERCC1 KO/D	0.218604	0.453748	0.269868	0.228871	0.168158
ERCC1	KO/D	8w	m	BRA	ERCC1 KO/D 8w	ERCC1 KO/D	0.129468	0.369755	0.156346	0.415697	0.229953
ERCC1	KO/D	8w	m	BLO	ERCC1 KO/D 8w	ERCC1 KO/D	0.2822	0.269243	0.220937	0.327502	1.52408
POLG	+/+	30w	m	LIV	POLG +/+ 30w	POLG +/+	0.810351	1.3051	0.576729	0.659231	0.805239
POLG	+/+	30w	m	SKI	POLG +/+ 30w	POLG +/+	0.344371	0.642242	0.573985	0.560034	1.72722
POLG	+/+	30w	m	SKE	POLG +/+ 30w	POLG +/+	0.202433	0.551463	0.362547	0.657092	0.348491
POLG	+/+	30w	m	BRA	POLG +/+ 30w	POLG +/+	0.0928672	0.703237	0.20544	0.736714	0.677353
POLG	+/+	30w	m	BLO	POLG +/+ 30w	POLG +/+	0.549004	0.31979	0.469693	0.927561	2.05062
POLG	+/+	30w	m	LIV	POLG +/+ 30w	POLG +/+	0.764533	1.40432	0.611438	0.548232	1.04178
POLG	+/+	30w	m	SKI	POLG +/+ 30w	POLG +/+	0.332663	0.844132	0.618799	0.628416	1.70448
POLG	+/+	30w	m	SKE	POLG +/+ 30w	POLG +/+	0.19821	0.588057	0.320471	0.620935	0.297487
POLG	+/+	30w	m	BRA	POLG +/+ 30w	POLG +/+	0.0955738	0.656439	0.233985	0.677494	0.680174
POLG	+/+	30w	m	BLO	POLG +/+ 30w	POLG +/+	0.580119	0.34044	0.545506	1.05914	1.94966
POLG	+/+	30w	m	LIV	POLG +/+ 30w	POLG +/+	0.821758	1.41039	0.649244	0.536802	1.06831
POLG	+/+	30w	m	SKI	POLG +/+ 30w	POLG +/+	0.27866	0.679988	0.612216	0.507849	1.48082
POLG	+/+	30w	m	SKE	POLG +/+ 30w	POLG +/+	0.192114	0.55499	0.313267	0.605757	0.334928
POLG	+/+	30w	m	BRA	POLG +/+ 30w	POLG +/+	0.0906696	0.62537	0.183825	0.561039	0.6313
POLG	+/+	30w	m	BLO	POLG +/+ 30w	POLG +/+	0.541615	0.311235	0.504956	0.946226	1.90261
POLG	TG/TG	30w	m	LIV	POLG TG/TG 30w	POLG TG/TG	0.689114	1.28483	0.617625	0.690556	0.880123
POLG	TG/TG	30w	m	SKI	POLG TG/TG 30w	POLG TG/TG	0.275967	0.559941	0.522165	0.543331	1.23312
POLG	TG/TG	30w	m	SKE	POLG TG/TG 30w	POLG TG/TG	0.195371	0.674532	0.309484	0.750945	0.279614
POLG	TG/TG	30w	m	BRA	POLG TG/TG 30w	POLG TG/TG	0.0942522	0.700917	0.200753	0.640198	0.636619
POLG	TG/TG	30w	f	BLO	POLG TG/TG 30w	POLG TG/TG	0.412794	0.276862	0.323298	0.776779	1.97054
POLG	TG/TG	30w	m	LIV	POLG TG/TG 30w	POLG TG/TG	0.57411	1.16523	0.586018	0.623855	0.908019
POLG	TG/TG	30w	m	SKI	POLG TG/TG 30w	POLG TG/TG	0.308242	0.584311	0.610013	0.593613	1.64596
POLG	TG/TG	30w	m	SKE	POLG TG/TG 30w	POLG TG/TG	0.204804	0.710764	0.341543	0.722883	0.306456
POLG	TG/TG	30w	m	BRA	POLG TG/TG 30w	POLG TG/TG	0.110637	0.571147	0.22483	0.712054	0.601678
POLG	TG/TG	30w	f	BLO	POLG TG/TG 30w	POLG TG/TG	0.465626	0.321528	0.414753	0.870877	1.89574
POLG	TG/TG	30w	m	LIV	POLG TG/TG 30w	POLG TG/TG	0.432435	1.00325	0.570864	0.564034	0.869628
POLG	TG/TG	30w	m	SKI	POLG TG/TG 30w	POLG TG/TG	0.335005	0.593444	0.646335	0.589104	1.7644
POLG	TG/TG	30w	m	SKE	POLG TG/TG 30w	POLG TG/TG	0.200323	0.48367	0.327576	0.671246	0.335068
POLG	TG/TG	30w	m	BRA	POLG TG/TG 30w	POLG TG/TG	0.111673	0.553164	0.218257	0.658045	0.584517
POLG	TG/TG	30w	f	BLO	POLG TG/TG 30w	POLG TG/TG	0.49703	0.279108	0.424017	0.897173	1.7644
POLG	+/+	30w	f	LIV	POLG +/+ 30w	POLG +/+	0.396328	1.03883	0.609863	0.568182	0.882549
POLG	+/+	30w	f	SKI	POLG +/+ 30w	POLG +/+	0.250705	0.722	0.583127	0.358268	1.27563
POLG	+/+	30w	f	SKE	POLG +/+ 30w	POLG +/+	0.18888	0.441698	0.37182	0.481845	0.361745
POLG	+/+	30w	f	BRA	POLG +/+ 30w	POLG +/+	0.0981863	0.768464	0.21876	0.635231	0.658639
POLG	+/+	30w	f	BLO	POLG +/+ 30w	POLG +/+	0.479417	0.406145	0.427006	0.794646	1.86384
ERCC1	KO/D	8w	m	LIV	ERCC1 KO/D 8w	ERCC1 KO/D	0.233182	0.639239	0.214756	0.340719	0.507455
ERCC1	KO/D	8w	m	SKI	ERCC1 KO/D 8w	ERCC1 KO/D	0.189469	0.275782	0.376888	0.17547	0.803633
ERCC1	KO/D	8w	m	SKE	ERCC1 KO/D 8w	ERCC1 KO/D	0.199227	0.469446	0.28095	0.233402	0.199988
ERCC1	KO/D	8w	m	BRA	ERCC1 KO/D 8w	ERCC1 KO/D	0.0814654	0.534155	0.16018	0.391504	0.260575
ERCC1	KO/D	8w	m	BLO	ERCC1 KO/D 8w	ERCC1 KO/D	0.30899	0.23168	0.259639	0.338316	1.49837
ERCC1	KO/D	8w	f	LIV	ERCC1 KO/D 8w	ERCC1 KO/D	0.230668	0.645667	0.271518	0.362035	0.605077
ERCC1	KO/D	8w	f	SKI	ERCC1 KO/D 8w	ERCC1 KO/D	0.1884	0.293714	0.405509	0.19989	0.842167
ERCC1	KO/D	8w	f	SKE	ERCC1 KO/D 8w	ERCC1 KO/D	0.208539	0.501083	0.288673	0.23428	0.234839
ERCC1	KO/D	8w	f	BRA	ERCC1 KO/D 8w	ERCC1 KO/D	0.102147	0.46412	0.141307	0.44471	0.25327
ERCC1	KO/D	8w	f	BLO	ERCC1 KO/D 8w	ERCC1 KO/D	0.323481	0.288822	0.289806	0.448053	1.51881
ERCC1	+/+	8w	f	LIV	ERCC1 +/+ 8w	ERCC1 +/+	0.240797	0.804388	0.204236	0.284431	0.504921
ERCC1	+/+	8w	f	SKI	ERCC1 +/+ 8w	ERCC1 +/+	0.174904	0.254864	0.38208	0.150601	0.940659
ERCC1	+/+	8w	f	SKE	ERCC1 +/+ 8w	ERCC1 +/+	0.202656	0.447922	0.303316	0.157539	0.181596
ERCC1	+/+	8w	f	BRA	ERCC1 +/+ 8w	ERCC1 +/+	0.0870469	0.404734	0.136447	0.327719	0.236327
ERCC1	+/+	8w	f	BLO	ERCC1 +/+ 8w	ERCC1 +/+	0.135535	0.189783	0.163048	0.209922	1.36383
LAKI	TG/TG	8w	m	LIV	LAKI TG/TG 8w	LAKI TG/TG	0.219257	0.775972	0.190033	0.284274	0.463961
LAKI	TG/TG	8w	m	SKI	LAKI TG/TG 8w	LAKI TG/TG	0.147719	0.28758	0.296937	0.151719	0.733547
LAKI	TG/TG	8w	m	SKE	LAKI TG/TG 8w	LAKI TG/TG	0.188061	0.436612	0.232795	0.199026	0.143784
LAKI	TG/TG	8w	m	BRA	LAKI TG/TG 8w	LAKI TG/TG	0.105797	0.437971	0.158029	0.435021	0.198245
LAKI	TG/TG	8w	m	BLO	LAKI TG/TG 8w	LAKI TG/TG	0.117049	0.152651	0.184956	0.172473	1.45492
LAKI	+/+	8w	m	LIV	LAKI +/+ 8w	LAKI +/+	0.208686	0.852653	0.170771	0.316833	0.49012
LAKI	+/+	8w	m	SKI	LAKI +/+ 8w	LAKI +/+	0.175034	0.276075	0.351012	0.130773	0.769904
LAKI	+/+	8w	m	SKE	LAKI +/+ 8w	LAKI +/+	0.184792	0.399834	0.255172	0.173072	0.157802
LAKI	+/+	8w	m	BRA	LAKI +/+ 8w	LAKI +/+	0.0775675	0.502217	0.122694	0.374937	0.229168
LAKI	+/+	8w	m	BLO	LAKI +/+ 8w	LAKI +/+	0.172107	0.216518	0.183839	0.16369	1.20627
LAKI	+/+	8w	m	LIV	LAKI +/+ 8w	LAKI +/+	0.319984	0.799999	0.180053	0.269981	0.641328
LAKI	+/+	8w	m	SKI	LAKI +/+ 8w	LAKI +/+	0.152946	0.248038	0.351346	0.1433	0.713429
LAKI	+/+	8w	m	SKE	LAKI +/+ 8w	LAKI +/+	0.19268	0.439056	0.265547	0.19278	0.189458
LAKI	+/+	8w	m	BRA	LAKI +/+ 8w	LAKI +/+	0.0976466	0.425429	0.134926	0.436803	0.220627
LAKI	+/+	8w	m	BLO	LAKI +/+ 8w	LAKI +/+	0.175314	0.175719	0.180862	0.21318	1.31981
LAKI	+/+	8w	m	LIV	LAKI +/+ 8w	LAKI +/+	0.269093	0.770815	0.176098	0.267059	0.501978
LAKI	+/+	8w	m	SKI	LAKI +/+ 8w	LAKI +/+	0.171233	0.233134	0.332217	0.135517	0.71919
LAKI	+/+	8w	m	SKE	LAKI +/+ 8w	LAKI +/+	0.189141	0.3965	0.232605	0.186135	0.195784
LAKI	+/+	8w	m	BRA	LAKI +/+ 8w	LAKI +/+	0.0625976	0.543263	0.176299	0.40151	0.193807
LAKI	+/+	8w	m	BLO	LAKI +/+ 8w	LAKI +/+	0.163262	0.161432	0.214432	0.199304	1.13631
LAKI	TG/TG	8w	m	LIV	LAKI TG/TG 8w	LAKI TG/TG	0.198753	0.610022	0.150875	0.249344	0.367459
LAKI	TG/TG	8w	m	SKI	LAKI TG/TG 8w	LAKI TG/TG	0.182299	0.289666	0.361633	0.167362	0.856246
LAKI	TG/TG	8w	m	SKE	LAKI TG/TG 8w	LAKI TG/TG	0.178315	0.4662	0.246736	0.180668	0.126713
LAKI	TG/TG	8w	m	BRA	LAKI TG/TG 8w	LAKI TG/TG	0.0699277	0.56452	0.192243	0.430712	0.196492
LAKI	TG/TG	8w	m	BLO	LAKI TG/TG 8w	LAKI TG/TG	0.182202	0.188931	0.222249	0.210352	1.49717
LAKI	+/+	8w	m	LIV	LAKI +/+ 8w	LAKI +/+	0.286842	0.704115	0.17828	0.277621	0.42804
LAKI	+/+	8w	m	SKI	LAKI +/+ 8w	LAKI +/+	0.167747	0.268281	0.302734	0.135267	0.694197
LAKI	+/+	8w	m	SKE	LAKI +/+ 8w	LAKI +/+	0.191227	0.554539	0.27624	0.209669	0.148429
LAKI	+/+	8w	m	BRA	LAKI +/+ 8w	LAKI +/+	0.0900922	0.340031	0.124546	0.362865	0.178417
LAKI	+/+	8w	m	BLO	LAKI +/+ 8w	LAKI +/+	0.211824	0.180173	0.21829	0.215507	1.18356
LAKI	+/+	8w	m	LIV	LAKI +/+ 8w	LAKI +/+	0.263092	0.737843	0.150797	0.267152	0.418237
LAKI	+/+	8w	m	SKI	LAKI +/+ 8w	LAKI +/+	0.186592	0.260097	0.344284	0.128955	0.803035
LAKI	+/+	8w	m	SKE	LAKI +/+ 8w	LAKI +/+	0.18197	0.446859	0.260428	0.191628	0.187644
LAKI	+/+	8w	m	BRA	LAKI +/+ 8w	LAKI +/+	0.0790054	0.464917	0.143359	0.3954	0.176053
LAKI	+/+	8w	m	BLO	LAKI +/+ 8w	LAKI +/+	0.162564	0.207807	0.227126	0.220606	1.59265
LAKI	TG/TG	8w	m	LIV	LAKI TG/TG 8w	LAKI TG/TG	0.248856	0.758112	0.170657	0.274614	0.384524
LAKI	TG/TG	8w	m	SKI	LAKI TG/TG 8w	LAKI TG/TG	0.167468	0.273256	0.325918	0.178016	0.709414
LAKI	TG/TG	8w	m	SKE	LAKI TG/TG 8w	LAKI TG/TG	0.18153	0.419867	0.248772	0.190846	0.162144
LAKI	TG/TG	8w	m	BRA	LAKI TG/TG 8w	LAKI TG/TG	0.0561874	0.555027	0.135261	0.438722	0.20218
LAKI	TG/TG	8w	m	BLO	LAKI TG/TG 8w	LAKI TG/TG	0.139219	0.145345	0.183801	0.157509	1.43361
LAKI	TG/TG	8w	f	LIV	LAKI TG/TG 8w	LAKI TG/TG	0.27947	0.679265	0.169271	0.244913	0.431614
LAKI	TG/TG	8w	f	SKI	LAKI TG/TG 8w	LAKI TG/TG	0.138364	0.241927	0.309962	0.145351	0.627834
LAKI	TG/TG	8w	f	SKE	LAKI TG/TG 8w	LAKI TG/TG	0.176763	0.378354	0.257689	0.192033	0.183113
LAKI	TG/TG	8w	f	BRA	LAKI TG/TG 8w	LAKI TG/TG	0.0641124	0.606156	0.142216	0.314442	0.182624
LAKI	TG/TG	8w	f	BLO	LAKI TG/TG 8w	LAKI TG/TG	0.184293	0.166951	0.215508	0.201707	1.25328
LAKI	+/+	8w	f	LIV	LAKI +/+ 8w	LAKI +/+	0.304929	0.587207	0.185555	0.310651	0.35549
LAKI	+/+	8w	f	SKI	LAKI +/+ 8w	LAKI +/+	0.150905	0.265813	0.363857	0.13737	0.661045
LAKI	+/+	8w	f	SKE	LAKI +/+ 8w	LAKI +/+	0.19475	0.444967	0.264356	0.181502	0.222238
LAKI	+/+	8w	f	BRA	LAKI +/+ 8w	LAKI +/+	0.0762105	0.555481	0.120919	0.33011	0.246323
LAKI	+/+	8w	f	BLO	LAKI +/+ 8w	LAKI +/+	0.20663	0.185487	0.199079	0.205235	1.31578
LAKI	TG/TG	8w	f	LIV	LAKI TG/TG 8w	LAKI TG/TG	0.301612	0.594666	0.161633	0.19828	0.487397
LAKI	TG/TG	8w	f	SKI	LAKI TG/TG 8w	LAKI TG/TG	0.141207	0.24303	0.302222	0.123427	0.530639
LAKI	TG/TG	8w	f	SKE	LAKI TG/TG 8w	LAKI TG/TG	0.180857	0.432151	0.239719	0.197974	0.199815
LAKI	TG/TG	8w	f	BRA	LAKI TG/TG 8w	LAKI TG/TG	0.0784432	0.430315	0.135206	0.326937	0.235139
LAKI	TG/TG	8w	f	BLO	LAKI TG/TG 8w	LAKI TG/TG	0.12352	0.168802	0.163581	0.169456	1.53965
LAKI	+/+	8w	f	LIV	LAKI +/+ 8w	LAKI +/+	0.263423	0.580922	0.185629	0.247462	0.464822
LAKI	+/+	8w	f	SKI	LAKI +/+ 8w	LAKI +/+	0.155456	0.221737	0.317251	0.146486	0.626454
LAKI	+/+	8w	f	SKE	LAKI +/+ 8w	LAKI +/+	0.168287	0.435718	0.2663	0.192073	0.187989
LAKI	+/+	8w	f	BRA	LAKI +/+ 8w	LAKI +/+	0.0809905	0.568598	0.115619	0.308288	0.186508
LAKI	+/+	8w	f	BLO	LAKI +/+ 8w	LAKI +/+	0.19687	0.191477	0.201375	0.227962	1.36719
LAKI	TG/TG	8w	m	LIV	LAKI TG/TG 8w	LAKI TG/TG	0.204255	0.837718	0.167344	0.232463	0.408218
LAKI	TG/TG	8w	m	SKI	LAKI TG/TG 8w	LAKI TG/TG	0.148491	0.278842	0.315716	0.143866	0.727375
LAKI	TG/TG	8w	m	SKE	LAKI TG/TG 8w	LAKI TG/TG	0.189415	0.352232	0.267765	0.172445	0.20663
LAKI	TG/TG	8w	m	BRA	LAKI TG/TG 8w	LAKI TG/TG	0.072457	0.55201	0.115055	0.315369	0.216908
LAKI	TG/TG	8w	m	BLO	LAKI TG/TG 8w	LAKI TG/TG	0.147999	0.167927	0.203842	0.180234	1.09098
LAKI	+/+	8w	f	LIV	LAKI +/+ 8w	LAKI +/+	0.231046	0.658291	0.202698	0.30175	0.516121
LAKI	+/+	8w	f	SKI	LAKI +/+ 8w	LAKI +/+	0.161449	0.235701	0.342717	0.139181	0.722553
LAKI	+/+	8w	f	SKE	LAKI +/+ 8w	LAKI +/+	0.177697	0.467059	0.263319	0.16907	0.165448
LAKI	+/+	8w	f	BRA	LAKI +/+ 8w	LAKI +/+	0.0770465	0.473492	0.155301	0.368496	0.164075
LAKI	+/+	8w	f	BLO	LAKI +/+ 8w	LAKI +/+	0.203932	0.178152	0.231137	0.208588	1.20495
LAKI	TG/TG	8w	f	LIV	LAKI TG/TG 8w	LAKI TG/TG	0.282319	0.586821	0.2025	0.240925	0.470037
LAKI	TG/TG	8w	f	SKI	LAKI TG/TG 8w	LAKI TG/TG	0.158082	0.260187	0.347569	0.146235	0.742202
LAKI	TG/TG	8w	f	SKE	LAKI TG/TG 8w	LAKI TG/TG	0.181536	0.332146	0.242453	0.179535	0.199382
LAKI	TG/TG	8w	f	BRA	LAKI TG/TG 8w	LAKI TG/TG	0.0842086	0.631332	0.1237	0.348593	0.239331
LAKI	TG/TG	8w	f	BLO	LAKI TG/TG 8w	LAKI TG/TG	0.136185	0.163949	0.185491	0.186705	1.41038
LAKI	TG/TG	8w	m	LIV	LAKI TG/TG 8w	LAKI TG/TG	0.193664	0.754553	0.149924	0.256402	0.423085
LAKI	TG/TG	8w	m	SKI	LAKI TG/TG 8w	LAKI TG/TG	0.161104	0.261341	0.31172	0.156264	0.55342
LAKI	TG/TG	8w	m	SKE	LAKI TG/TG 8w	LAKI TG/TG	0.172306	0.390978	0.242364	0.171255	0.161132
LAKI	TG/TG	8w	m	BRA	LAKI TG/TG 8w	LAKI TG/TG	0.0824934	0.377517	0.151902	0.378791	0.19835
LAKI	TG/TG	8w	m	BLO	LAKI TG/TG 8w	LAKI TG/TG	0.193946	0.179184	0.216332	0.184038	0.932847
ERCC1	KO/D	8w	m	LIV	ERCC1 KO/D 8w	ERCC1 KO/D	0.228592	0.676029	0.224467	0.336658	0.587999
ERCC1	KO/D	8w	m	SKI	ERCC1 KO/D 8w	ERCC1 KO/D	0.201527	0.258594	0.415214	0.196465	0.824911
ERCC1	KO/D	8w	m	SKE	ERCC1 KO/D 8w	ERCC1 KO/D	0.221094	0.473943	0.281052	0.222453	0.188578
ERCC1	KO/D	8w	m	BRA	ERCC1 KO/D 8w	ERCC1 KO/D	0.0832971	0.588079	0.114552	0.349561	0.296481
ERCC1	KO/D	8w	m	BLO	ERCC1 KO/D 8w	ERCC1 KO/D	0.336094	0.253553	0.238857	0.409288	1.58276
ERCC1	KO/D	8w	m	LIV	ERCC1 KO/D 8w	ERCC1 KO/D	0.205738	0.62693	0.203963	0.351398	0.430449
ERCC1	KO/D	8w	m	SKI	ERCC1 KO/D 8w	ERCC1 KO/D	0.21039	0.301708	0.391566	0.210178	0.769187
ERCC1	KO/D	8w	m	SKE	ERCC1 KO/D 8w	ERCC1 KO/D	0.203591	0.404969	0.296441	0.248339	0.202254
ERCC1	KO/D	8w	m	BRA	ERCC1 KO/D 8w	ERCC1 KO/D	0.095836	0.400705	0.136399	0.397763	0.208665
ERCC1	KO/D	8w	m	BLO	ERCC1 KO/D 8w	ERCC1 KO/D	0.321105	0.227637	0.260135	0.412118	1.6188
POLG	+/+	30w	f	LIV	POLG +/+ 30w	POLG +/+	0.529297	1.19757	0.674874	0.463896	0.877292
POLG	+/+	30w	f	SKI	POLG +/+ 30w	POLG +/+	0.271726	0.792069	0.680877	0.372862	1.23773
POLG	+/+	30w	f	SKE	POLG +/+ 30w	POLG +/+	0.180686	0.508476	0.345579	0.588209	0.34168
POLG	+/+	30w	f	BRA	POLG +/+ 30w	POLG +/+	0.089872	0.53346	0.190881	0.562894	0.643379
POLG	+/+	30w	f	BLO	POLG +/+ 30w	POLG +/+	0.563484	0.364376	0.468022	0.688591	1.86046
POLG	+/+	30w	m	LIV	POLG +/+ 30w	POLG +/+	0.955656	1.27576	0.602241	0.567724	0.954122
POLG	+/+	30w	m	SKI	POLG +/+ 30w	POLG +/+	0.290955	0.732773	0.565631	0.515551	1.52288
POLG	+/+	30w	m	SKE	POLG +/+ 30w	POLG +/+	0.190196	0.664296	0.331785	0.657986	0.289479
POLG	+/+	30w	m	BRA	POLG +/+ 30w	POLG +/+	0.0923085	0.768304	0.179028	0.663839	0.664248
POLG	+/+	30w	m	BLO	POLG +/+ 30w	POLG +/+	0.556372	0.298901	0.423061	0.943498	1.97106
POLG	TG/TG	30w	m	LIV	POLG TG/TG 30w	POLG TG/TG	0.819896	1.17551	0.597886	0.600594	0.888259
POLG	TG/TG	30w	m	SKI	POLG TG/TG 30w	POLG TG/TG	0.283662	0.584163	0.667658	0.381389	1.55054
POLG	TG/TG	30w	m	SKE	POLG TG/TG 30w	POLG TG/TG	0.203632	0.741743	0.314947	0.679453	0.356743
POLG	TG/TG	30w	m	BRA	POLG TG/TG 30w	POLG TG/TG	0.101282	0.650136	0.206549	0.70569	0.627381
POLG	TG/TG	30w	f	BLO	POLG TG/TG 30w	POLG TG/TG	0.506656	0.329481	0.366362	0.823728	1.91205
POLG	TG/TG	30w	f	LIV	POLG TG/TG 30w	POLG TG/TG	0.496734	1.05995	0.620304	0.526255	0.805049
POLG	TG/TG	30w	f	SKI	POLG TG/TG 30w	POLG TG/TG	0.231288	0.577908	0.665635	0.329222	1.38899
POLG	TG/TG	30w	f	SKE	POLG TG/TG 30w	POLG TG/TG	0.185683	0.652848	0.334748	0.651006	0.326938
POLG	TG/TG	30w	f	BRA	POLG TG/TG 30w	POLG TG/TG	0.112102	0.522934	0.221134	0.67046	0.570974
POLG	TG/TG	30w	f	BLO	POLG TG/TG 30w	POLG TG/TG	0.602685	0.342946	0.489072	0.684614	1.78021
ERCC1	+/+	8w	m	LIV	ERCC1 +/+ 8w	ERCC1 +/+	0.202236	0.817349	0.19143	0.22174	0.425929
ERCC1	+/+	8w	m	SKI	ERCC1 +/+ 8w	ERCC1 +/+	0.181428	0.297419	0.397875	0.144077	0.874623
ERCC1	+/+	8w	m	SKE	ERCC1 +/+ 8w	ERCC1 +/+	0.187243	0.371484	0.246033	0.171635	0.168266
ERCC1	+/+	8w	m	BRA	ERCC1 +/+ 8w	ERCC1 +/+	0.0982877	0.345575	0.142136	0.378585	0.204114
ERCC1	+/+	8w	m	BLO	ERCC1 +/+ 8w	ERCC1 +/+	0.114591	0.192824	0.169614	0.205978	1.46511
ERCC1	+/+	8w	m	LIV	ERCC1 +/+ 8w	ERCC1 +/+	0.251035	0.767138	0.183462	0.252407	0.44492
ERCC1	+/+	8w	m	SKI	ERCC1 +/+ 8w	ERCC1 +/+	0.17912	0.240478	0.359526	0.149057	0.763818
ERCC1	+/+	8w	m	SKE	ERCC1 +/+ 8w	ERCC1 +/+	0.186674	0.469357	0.228163	0.176978	0.138107
ERCC1	+/+	8w	m	BRA	ERCC1 +/+ 8w	ERCC1 +/+	0.0983773	0.48035	0.163807	0.340094	0.206791
ERCC1	+/+	8w	m	BLO	ERCC1 +/+ 8w	ERCC1 +/+	0.134432	0.211834	0.190954	0.202799	1.37564
ERCC1	+/+	8w	m	LIV	ERCC1 +/+ 8w	ERCC1 +/+	0.222577	0.765532	0.185679	0.267528	0.393386
ERCC1	+/+	8w	m	SKI	ERCC1 +/+ 8w	ERCC1 +/+	0.186546	0.242325	0.362591	0.157068	0.830351
ERCC1	+/+	8w	m	SKE	ERCC1 +/+ 8w	ERCC1 +/+	0.187135	0.617009	0.231522	0.180711	0.155039
ERCC1	+/+	8w	m	BRA	ERCC1 +/+ 8w	ERCC1 +/+	0.10667	0.367254	0.12788	0.352567	0.206511
ERCC1	+/+	8w	m	BLO	ERCC1 +/+ 8w	ERCC1 +/+	0.131767	0.213226	0.182983	0.225528	1.40531
XPG	WT	8w	M	BLO	XPG WT 8w	XPG WT	0.18578	0.241981	0.138569	0.14901	1.12349
XPG	WT	8w	M	BRA	XPG WT 8w	XPG WT	0.142419	0.565676	0.0822357	0.321537	0.165023
XPG	WT	8w	M	LIV	XPG WT 8w	XPG WT	0.15965	0.998684	0.0697901	0.240806	0.392319
XPG	WT	8w	M	SKE	XPG WT 8w	XPG WT	0.162341	1.17353	0.116145	0.182303	0.181815
XPG	WT	8w	M	SKI	XPG WT 8w	XPG WT	0.196632	0.393027	0.198945	0.106314	0.639992
XPG	KO/KO	8w	F	BLO	XPG KO/KO 8w	XPG KO/KO	0.240003	0.327703	0.0878341	0.299735	1.40372
XPG	KO/KO	8w	F	BRA	XPG KO/KO 8w	XPG KO/KO	0.141627	0.78329	0.0698925	0.27447	0.189632
XPG	KO/KO	8w	F	LIV	XPG KO/KO 8w	XPG KO/KO	0.203151	0.758686	0.114957	0.274408	0.383943
XPG	KO/KO	8w	F	SKE	XPG KO/KO 8w	XPG KO/KO	0.180773	0.567461	0.122809	0.196522	0.170291
XPG	KO/KO	8w	F	SKI	XPG KO/KO 8w	XPG KO/KO	0.194545	0.410234	0.17579	0.142828	0.655733
XPG	WT	8w	M	BLO	XPG WT 8w	XPG WT	0.180576	0.312588	0.10077	0.203178	1.25188
XPG	WT	8w	M	BRA	XPG WT 8w	XPG WT	0.119918	0.864431	0.0816195	0.356552	0.228994
XPG	WT	8w	M	LIV	XPG WT 8w	XPG WT	0.217864	1.06099	0.0779055	0.258952	0.329167
XPG	WT	8w	M	SKE	XPG WT 8w	XPG WT	0.187161	0.889944	0.122224	0.1278	0.134156
XPG	WT	8w	M	SKI	XPG WT 8w	XPG WT	0.165108	0.507128	0.174677	0.132084	0.482623
XPG	WT	8w	F	BLO	XPG WT 8w	XPG WT	0.170382	0.272145	0.0993988	0.146429	1.15971
XPG	WT	8w	F	BRA	XPG WT 8w	XPG WT	0.14708	0.697957	0.0985579	0.278644	0.227107
XPG	WT	8w	F	LIV	XPG WT 8w	XPG WT	0.178419	1.20989	0.0970984	0.25023	0.392805
XPG	WT	8w	F	SKE	XPG WT 8w	XPG WT	0.173203	0.608653	0.13889	0.181767	0.216217
XPG	WT	8w	F	SKI	XPG WT 8w	XPG WT	0.153797	0.448715	0.177109	0.135619	0.672
XPG	KO/KO	8w	F	BLO	XPG KO/KO 8w	XPG KO/KO	0.182379	0.275933	0.0901382	0.20751	1.11501
XPG	KO/KO	8w	F	BRA	XPG KO/KO 8w	XPG KO/KO	0.125848	0.711539	0.0659426	0.363797	0.189205
XPG	KO/KO	8w	F	LIV	XPG KO/KO 8w	XPG KO/KO	0.196663	0.80667	0.122123	0.296676	0.346848
XPG	KO/KO	8w	F	SKE	XPG KO/KO 8w	XPG KO/KO	0.194914	0.43681	0.1413	0.147499	0.229668
XPG	KO/KO	8w	F	SKI	XPG KO/KO 8w	XPG KO/KO	0.190863	0.468182	0.211237	0.140563	0.661905
XPG	KO/KO	8w	M	BLO	XPG KO/KO 8w	XPG KO/KO	0.154321	0.283025	0.0805	0.175658	1.34583
XPG	KO/KO	8w	M	BRA	XPG KO/KO 8w	XPG KO/KO	0.13353	0.570093	0.0528009	0.307147	0.197249
XPG	KO/KO	8w	M	LIV	XPG KO/KO 8w	XPG KO/KO	0.205648	0.985905	0.100715	0.2138	0.427664
XPG	KO/KO	8w	M	SKE	XPG KO/KO 8w	XPG KO/KO	0.165483	0.752411	0.117739	0.188755	0.192474
XPG	KO/KO	8w	M	SKI	XPG KO/KO 8w	XPG KO/KO	0.16979	0.437625	0.189367	0.127315	0.654439
XPG	KO/KO	8w	F	BLO	XPG KO/KO 8w	XPG KO/KO	0.22352	0.274794	0.0875646	0.213852	1.23166
XPG	KO/KO	8w	F	BRA	XPG KO/KO 8w	XPG KO/KO	0.138799	0.780369	0.0774299	0.362457	0.191309
XPG	KO/KO	8w	F	LIV	XPG KO/KO 8w	XPG KO/KO	0.195943	0.787112	0.117932	0.39794	0.334545
XPG	KO/KO	8w	F	SKE	XPG KO/KO 8w	XPG KO/KO	0.188949	0.807942	0.109921	0.228728	0.249917
XPG	KO/KO	8w	F	SKI	XPG KO/KO 8w	XPG KO/KO	0.224504	0.42102	0.194843	0.133572	0.843107
XPG	WT	8w	F	BLO	XPG WT 8w	XPG WT	0.174253	0.288766	0.0976211	0.199314	1.22215
XPG	WT	8w	F	BRA	XPG WT 8w	XPG WT	0.128523	0.755299	0.067509	0.261696	0.174685
XPG	WT	8w	F	LIV	XPG WT 8w	XPG WT	0.173311	1.14385	0.102394	0.251831	0.512554
XPG	WT	8w	F	SKE	XPG WT 8w	XPG WT	0.182438	0.616772	0.119318	0.181562	0.194421
XPG	WT	8w	F	SKI	XPG WT 8w	XPG WT	0.169877	0.408457	0.174267	0.138387	0.766494
XPG	WT	8w	F	BLO	XPG WT 8w	XPG WT	0.180774	0.305971	0.101337	0.165515	1.14507
XPG	WT	8w	F	BRA	XPG WT 8w	XPG WT	0.136106	0.776803	0.106504	0.283324	0.164282
XPG	WT	8w	F	LIV	XPG WT 8w	XPG WT	0.192413	1.27274	0.0763595	0.265538	0.352775
XPG	WT	8w	F	SKE	XPG WT 8w	XPG WT	0.181824	0.787835	0.125687	0.198903	0.149102
XPG	WT	8w	F	SKI	XPG WT 8w	XPG WT	0.174032	0.479542	0.201939	0.12975	0.752768
ERCC1	KO/D	8w	f	LIV	ERCC1 KO/D 8w	ERCC1 KO/D	0.223646	0.575504	0.235992	0.307536	0.550452
ERCC1	KO/D	8w	f	SKI	ERCC1 KO/D 8w	ERCC1 KO/D	0.189454	0.251953	0.402637	0.175601	0.724849
ERCC1	KO/D	8w	f	SKE	ERCC1 KO/D 8w	ERCC1 KO/D	0.190531	0.499179	0.247288	0.205854	0.168638
ERCC1	KO/D	8w	f	BRA	ERCC1 KO/D 8w	ERCC1 KO/D	0.084975	0.633394	0.140977	0.381273	0.267494
ERCC1	KO/D	8w	f	BLO	ERCC1 KO/D 8w	ERCC1 KO/D	0.281588	0.256913	0.243077	0.410708	1.37591
XPG	WT	8w	M	BLO	XPG WT 8w	XPG WT	0.164882	0.238986	0.113829	0.184584	1.10518
XPG	WT	8w	M	BRA	XPG WT 8w	XPG WT	0.0877602	0.652715	0.0442595	0.25031	0.13797
XPG	WT	8w	M	LIV	XPG WT 8w	XPG WT	0.188302	0.908173	0.11178	0.203144	0.304392
XPG	WT	8w	M	SKE	XPG WT 8w	XPG WT	0.204597	0.726907	0.116109	0.164325	0.130895
XPG	WT	8w	M	SKI	XPG WT 8w	XPG WT	0.179873	0.388038	0.185463	0.129611	0.688343
XPG	KO/KO	8w	M	BLO	XPG KO/KO 8w	XPG KO/KO	0.148612	0.318596	0.0809471	0.190418	1.25511
XPG	KO/KO	8w	M	BRA	XPG KO/KO 8w	XPG KO/KO	0.118003	0.595884	0.0803948	0.306499	0.139524
XPG	KO/KO	8w	M	LIV	XPG KO/KO 8w	XPG KO/KO	0.154546	0.603688	0.0990066	0.255089	0.304722
XPG	KO/KO	8w	M	SKE	XPG KO/KO 8w	XPG KO/KO	0.178897	0.577585	0.0938341	0.183275	0.173015
XPG	KO/KO	8w	M	SKI	XPG KO/KO 8w	XPG KO/KO	0.167336	0.303498	0.182766	0.133179	0.655113
XPG	WT	8w	M	BLO	XPG WT 8w	XPG WT	0.12815	0.257337	0.0869215	0.149013	1.12075
XPG	WT	8w	M	BRA	XPG WT 8w	XPG WT	0.126165	0.743938	0.0635445	0.288303	0.140459
XPG	WT	8w	M	LIV	XPG WT 8w	XPG WT	0.144305	1.32435	0.0786365	0.25467	0.304484
XPG	WT	8w	M	SKE	XPG WT 8w	XPG WT	0.158941	0.70518	0.0923092	0.142435	0.144027
XPG	WT	8w	M	SKI	XPG WT 8w	XPG WT	0.174659	0.368347	0.180977	0.141234	0.554397
ERCC1	+/+	8w	f	LIV	ERCC1 +/+ 8w	ERCC1 +/+	0.218848	0.632514	0.189022	0.298171	0.432111
ERCC1	+/+	8w	f	SKI	ERCC1 +/+ 8w	ERCC1 +/+	0.183249	0.241633	0.391568	0.16288	0.889879
ERCC1	+/+	8w	f	SKE	ERCC1 +/+ 8w	ERCC1 +/+	0.197405	0.453426	0.251909	0.175316	0.196746
ERCC1	+/+	8w	f	BRA	ERCC1 +/+ 8w	ERCC1 +/+	0.118263	0.406101	0.157351	0.350118	0.208536
ERCC1	+/+	8w	f	BLO	ERCC1 +/+ 8w	ERCC1 +/+	0.202786	0.176842	0.218747	0.2008	1.3939
XPG	WT	8w	M	BLO	XPG WT 8w	XPG WT	0.150531	0.296133	0.0691386	0.155814	1.03519
XPG	WT	8w	M	BRA	XPG WT 8w	XPG WT	0.106781	0.654201	0.0579381	0.258124	0.193037
XPG	WT	8w	M	LIV	XPG WT 8w	XPG WT	0.159803	1.37713	0.0718056	0.270763	0.203844
XPG	WT	8w	M	SKE	XPG WT 8w	XPG WT	0.194857	0.808516	0.107049	0.142021	0.170483
XPG	WT	8w	M	SKI	XPG WT 8w	XPG WT	0.187355	0.455315	0.180261	0.16417	0.535432
XPG	KO/KO	8w	M	BLO	XPG KO/KO 8w	XPG KO/KO	0.188388	0.269287	0.0668049	0.208233	1.30971
XPG	KO/KO	8w	M	BRA	XPG KO/KO 8w	XPG KO/KO	0.151228	0.658134	0.0582755	0.344977	0.18482
XPG	KO/KO	8w	M	LIV	XPG KO/KO 8w	XPG KO/KO	0.175683	0.674363	0.0980818	0.279293	0.325285
XPG	KO/KO	8w	M	SKE	XPG KO/KO 8w	XPG KO/KO	0.199351	0.765609	0.13009	0.195979	0.264298
XPG	KO/KO	8w	M	SKI	XPG KO/KO 8w	XPG KO/KO	0.169467	0.43585	0.199041	0.134808	0.546255
XPG	KO/KO	8w	M	BLO	XPG KO/KO 8w	XPG KO/KO	0.193629	0.317817	0.0871441	0.183348	1.23757
XPG	KO/KO	8w	M	BRA	XPG KO/KO 8w	XPG KO/KO	0.128437	0.555715	0.0632743	0.326432	0.15498
XPG	KO/KO	8w	M	LIV	XPG KO/KO 8w	XPG KO/KO	0.154462	0.840885	0.0941113	0.316545	0.390551
XPG	KO/KO	8w	M	SKE	XPG KO/KO 8w	XPG KO/KO	0.184715	0.527378	0.131102	0.175781	0.20686
XPG	KO/KO	8w	M	SKI	XPG KO/KO 8w	XPG KO/KO	0.207705	0.381747	0.143827	0.196094	0.559059
XPG	KO/KO	8w	M	BLO	XPG KO/KO 8w	XPG KO/KO	0.175523	0.281742	0.0856147	0.221112	1.36196
XPG	KO/KO	8w	M	BRA	XPG KO/KO 8w	XPG KO/KO	0.119829	0.884359	0.0768054	0.30336	0.228994
XPG	KO/KO	8w	M	LIV	XPG KO/KO 8w	XPG KO/KO	0.175022	0.731608	0.0928218	0.277953	0.39873
XPG	KO/KO	8w	M	SKE	XPG KO/KO 8w	XPG KO/KO	0.195544	0.584493	0.14142	0.206973	0.256609
XPG	KO/KO	8w	M	SKI	XPG KO/KO 8w	XPG KO/KO	0.1674	0.36266	0.177863	0.149019	0.595479
ERCC1	KO/D	20w	M	BLO	ERCC1 KO/D 20w	ERCC1 KO/D	0.586452	0.568516	0.232246	0.481485	1.15521
ERCC1	KO/D	20w	M	BRA	ERCC1 KO/D 20w	ERCC1 KO/D	0.178755	0.544603	0.106233	0.298003	0.180349
ERCC1	KO/D	20w	M	LIV	ERCC1 KO/D 20w	ERCC1 KO/D	0.27168	1.31769	0.211083	0.270549	0.203566
ERCC1	KO/D	20w	M	SKE	ERCC1 KO/D 20w	ERCC1 KO/D	0.396559	1.02986	0.142996	0.407025	0.101725
ERCC1	KO/D	20w	M	SKI	ERCC1 KO/D 20w	ERCC1 KO/D	0.411426	0.637584	0.284706	0.1519	0.370189
ERCC1	KO/D	20w	M	BLO	ERCC1 KO/D 20w	ERCC1 KO/D	0.571741	0.636764	0.204522	0.648569	1.16409
ERCC1	KO/D	20w	M	BRA	ERCC1 KO/D 20w	ERCC1 KO/D	0.211382	0.951327	0.0772165	0.513371	0.189831
ERCC1	KO/D	20w	M	LIV	ERCC1 KO/D 20w	ERCC1 KO/D	0.362288	1.08042	0.212595	0.250252	0.165008
ERCC1	KO/D	20w	M	SKE	ERCC1 KO/D 20w	ERCC1 KO/D	0.279525	1.3607	0.164052	0.362555	0.153347
ERCC1	KO/D	20w	M	SKI	ERCC1 KO/D 20w	ERCC1 KO/D	0.394057	0.843855	0.306268	0.154045	0.331449
ERCC1	KO/D	20w	F	BLO	ERCC1 KO/D 20w	ERCC1 KO/D	0.678168	0.604429	0.213721	0.527462	1.16739
ERCC1	KO/D	20w	F	BRA	ERCC1 KO/D 20w	ERCC1 KO/D	0.181421	0.818833	0.0959355	0.30389	0.186724
ERCC1	KO/D	20w	F	LIV	ERCC1 KO/D 20w	ERCC1 KO/D	0.33321	1.41119	0.236619	0.360661	0.294228
ERCC1	KO/D	20w	F	SKE	ERCC1 KO/D 20w	ERCC1 KO/D	0.289056	0.932254	0.178004	0.464637	0.164633
ERCC1	KO/D	20w	F	SKI	ERCC1 KO/D 20w	ERCC1 KO/D	0.336884	0.858291	0.293978	0.237434	0.414776
ERCC1	+/+	20w	F	BLO	ERCC1 +/+ 20w	ERCC1 +/+	0.453696	0.442406	0.224728	0.253769	0.871437
ERCC1	+/+	20w	F	BRA	ERCC1 +/+ 20w	ERCC1 +/+	0.164816	0.909977	0.0752186	0.290258	0.129609
ERCC1	+/+	20w	F	LIV	ERCC1 +/+ 20w	ERCC1 +/+	0.310625	1.20501	0.219485	0.206653	0.250653
ERCC1	+/+	20w	F	SKE	ERCC1 +/+ 20w	ERCC1 +/+	0.207925	0.563593	0.126119	0.202656	0.151384
ERCC1	+/+	20w	F	SKI	ERCC1 +/+ 20w	ERCC1 +/+	0.365489	0.762287	0.302849	0.147011	0.316233
ERCC1	KO/D	20w	F	BLO	ERCC1 KO/D 20w	ERCC1 KO/D	0.6663	0.657591	0.234403	0.491973	0.783279
ERCC1	KO/D	20w	F	BRA	ERCC1 KO/D 20w	ERCC1 KO/D	0.17222	0.836812	0.105146	0.276843	0.128921
ERCC1	KO/D	20w	F	LIV	ERCC1 KO/D 20w	ERCC1 KO/D	0.329072	1.26897	0.210853	0.441664	0.426299
ERCC1	KO/D	20w	F	SKE	ERCC1 KO/D 20w	ERCC1 KO/D	0.220072	0.903525	0.129273	0.205506	0.0988167
ERCC1	KO/D	20w	F	SKI	ERCC1 KO/D 20w	ERCC1 KO/D	0.301818	0.730236	0.178639	0.263207	0.335541
ERCC1	+/+	20w	M	BLO	ERCC1 +/+ 20w	ERCC1 +/+	0.391328	0.472021	0.169776	0.409229	0.802144
ERCC1	+/+	20w	M	BRA	ERCC1 +/+ 20w	ERCC1 +/+	0.165718	0.69857	0.0819277	0.300862	0.104801
ERCC1	+/+	20w	M	LIV	ERCC1 +/+ 20w	ERCC1 +/+	0.295793	0.805975	0.0683744	0.0273963	-0.0140093
ERCC1	+/+	20w	M	SKE	ERCC1 +/+ 20w	ERCC1 +/+	0.327753	0.942377	0.143539	0.295305	0.157462
ERCC1	+/+	20w	M	SKI	ERCC1 +/+ 20w	ERCC1 +/+	0.331224	0.807006	0.263573	0.212934	0.443158
ERCC1	KO/D	20w	F	BLO	ERCC1 KO/D 20w	ERCC1 KO/D	0.665027	0.607233	0.284895	0.569631	1.16594
ERCC1	KO/D	20w	F	BRA	ERCC1 KO/D 20w	ERCC1 KO/D	0.208581	0.914469	0.0940531	0.300263	0.095954
ERCC1	KO/D	20w	F	LIV	ERCC1 KO/D 20w	ERCC1 KO/D	0.372127	1.42248	0.246709	0.447632	0.381643
ERCC1	KO/D	20w	F	SKE	ERCC1 KO/D 20w	ERCC1 KO/D	0.362351	1.28032	0.162069	0.43067	0.16394
ERCC1	KO/D	20w	F	SKI	ERCC1 KO/D 20w	ERCC1 KO/D	0.33277	0.964431	0.305861	0.216639	0.309911
ERCC1	+/+	2w	M	BLO	ERCC1 +/+ 2w	ERCC1 +/+	0.0861373	0.176882	0.00273434	0.00258883	0.201095
ERCC1	+/+	2w	M	BRA	ERCC1 +/+ 2w	ERCC1 +/+	0.0845937	0.373212	0.000196518	0.054422	-0.0153593
ERCC1	+/+	2w	M	LIV	ERCC1 +/+ 2w	ERCC1 +/+	0.116144	0.31264	0.0276745	0.110264	0.142932
ERCC1	+/+	2w	M	SKE	ERCC1 +/+ 2w	ERCC1 +/+	0.156315	0.712108	0.0548737	0.0131209	-0.00400508
ERCC1	+/+	2w	M	SKI	ERCC1 +/+ 2w	ERCC1 +/+	0.206528	0.18969	0.162352	0.000203592	0.0369694
ERCC1	+/+	2w	F	BLO	ERCC1 +/+ 2w	ERCC1 +/+	0.0765573	0.125898	0.00985988	0.00940681	0.2213
ERCC1	+/+	2w	F	BRA	ERCC1 +/+ 2w	ERCC1 +/+	0.114157	0.341855	0.0144782	0.00368797	-0.0197721
ERCC1	+/+	2w	F	LIV	ERCC1 +/+ 2w	ERCC1 +/+	0.141352	0.508184	0.0213652	0.147042	0.167801
ERCC1	+/+	2w	F	SKE	ERCC1 +/+ 2w	ERCC1 +/+	0.147224	0.628753	0.0747414	0.00997085	0.00550016
ERCC1	+/+	2w	F	SKI	ERCC1 +/+ 2w	ERCC1 +/+	0.152988	0.196338	0.118373	-0.00143801	0.0736473
ERCC1	+/+	2w	F	BLO	ERCC1 +/+ 2w	ERCC1 +/+	0.0915507	0.171249	0.0156382	-0.00342291	0.194844
ERCC1	+/+	2w	F	BRA	ERCC1 +/+ 2w	ERCC1 +/+	0.0795263	0.416117	0.015971	0.00912588	-0.0204686
ERCC1	+/+	2w	F	LIV	ERCC1 +/+ 2w	ERCC1 +/+	0.159414	0.442674	0.0239916	0.151313	0.171993
ERCC1	+/+	2w	F	SKE	ERCC1 +/+ 2w	ERCC1 +/+	0.185843	0.818583	0.0869899	0.0148971	0.0217072
ERCC1	+/+	2w	F	SKI	ERCC1 +/+ 2w	ERCC1 +/+	0.146894	0.128516	0.09566	-0.00931005	0.0353215
ERCC1	KO/D	2w	F	BRA	ERCC1 KO/D 2w	ERCC1 KO/D	0.0948004	0.497125	0.0193788	0.0452501	-0.0104077
ERCC1	KO/D	2w	F	LIV	ERCC1 KO/D 2w	ERCC1 KO/D	0.107897	0.571219	0.0319941	0.133467	0.173434
ERCC1	KO/D	2w	F	SKE	ERCC1 KO/D 2w	ERCC1 KO/D	0.179312	0.469644	0.100051	0.00735817	0.000402024
ERCC1	KO/D	2w	F	SKI	ERCC1 KO/D 2w	ERCC1 KO/D	0.183738	0.195339	0.161123	0.0141682	0.0532143
ERCC1	+/+	2w	M	BLO	ERCC1 +/+ 2w	ERCC1 +/+	0.0639562	0.124307	0.0167185	0.000726944	0.271696
ERCC1	+/+	2w	M	BRA	ERCC1 +/+ 2w	ERCC1 +/+	0.0851887	0.353552	0.0156355	0.049627	-0.021714
ERCC1	+/+	2w	M	LIV	ERCC1 +/+ 2w	ERCC1 +/+	0.106395	0.384232	0.0172757	0.156165	0.147288
ERCC1	+/+	2w	M	SKE	ERCC1 +/+ 2w	ERCC1 +/+	0.188117	0.688672	0.055899	-0.00314429	-0.0190569
ERCC1	+/+	2w	M	SKI	ERCC1 +/+ 2w	ERCC1 +/+	0.197859	0.153542	0.144091	0.00301019	0.0489093
ERCC1	KO/D	2w	M	BLO	ERCC1 KO/D 2w	ERCC1 KO/D	0.100956	0.144851	0.0349062	0.0140369	0.189088
ERCC1	KO/D	2w	M	BRA	ERCC1 KO/D 2w	ERCC1 KO/D	0.0920506	0.47427	0.00461111	0.0290991	-0.0172004
ERCC1	KO/D	2w	M	LIV	ERCC1 KO/D 2w	ERCC1 KO/D	0.106388	0.490498	0.0308185	0.119197	0.11821
ERCC1	KO/D	2w	M	SKE	ERCC1 KO/D 2w	ERCC1 KO/D	0.145934	0.570742	0.0715218	0.0201289	0.0158762
ERCC1	KO/D	2w	M	SKI	ERCC1 KO/D 2w	ERCC1 KO/D	0.219064	0.14507	0.139495	0.00271836	0.0464122
ERCC1	KO/D	2w	M	BLO	ERCC1 KO/D 2w	ERCC1 KO/D	0.0759942	0.152202	0.0235299	0.038899	0.201368
ERCC1	KO/D	2w	M	BRA	ERCC1 KO/D 2w	ERCC1 KO/D	0.0730819	0.35211	0.00779536	0.0241088	-0.0258134
ERCC1	KO/D	2w	M	LIV	ERCC1 KO/D 2w	ERCC1 KO/D	0.0811354	0.336996	0.0254308	0.129738	0.208086
ERCC1	KO/D	2w	M	SKE	ERCC1 KO/D 2w	ERCC1 KO/D	0.138295	0.527213	0.0726045	0.0216872	0.0121208
ERCC1	KO/D	2w	M	SKI	ERCC1 KO/D 2w	ERCC1 KO/D	0.196751	0.148838	0.202653	-0.00752393	0.0413788
ERCC1	+/+	2w	M	BLO	ERCC1 +/+ 2w	ERCC1 +/+	0.062511	0.174768	0.018359	0.00422486	0.21708
ERCC1	+/+	2w	M	BRA	ERCC1 +/+ 2w	ERCC1 +/+	0.0733494	0.483825	0.0125698	0.0247099	-0.0237
ERCC1	+/+	2w	M	LIV	ERCC1 +/+ 2w	ERCC1 +/+	0.104233	0.326978	0.0175427	0.134208	0.162254
ERCC1	+/+	2w	M	SKE	ERCC1 +/+ 2w	ERCC1 +/+	0.158521	0.587555	0.0754398	-0.00687105	0.00368973
ERCC1	+/+	2w	M	SKI	ERCC1 +/+ 2w	ERCC1 +/+	0.1781	0.186644	0.152255	-0.00178085	0.0864411
ERCC1	KO/D	2w	F	BLO	ERCC1 KO/D 2w	ERCC1 KO/D	0.0792059	0.136533	0.0203923	0.0153151	0.349703
ERCC1	KO/D	2w	F	BRA	ERCC1 KO/D 2w	ERCC1 KO/D	0.0705954	0.365783	0.0111967	0.0325458	-0.0212837
ERCC1	KO/D	2w	F	LIV	ERCC1 KO/D 2w	ERCC1 KO/D	0.0850188	0.3726	0.0345835	0.119575	0.198024
ERCC1	KO/D	2w	F	SKE	ERCC1 KO/D 2w	ERCC1 KO/D	0.172969	0.627317	0.0682763	0.00179511	0.00914145
ERCC1	KO/D	2w	F	SKI	ERCC1 KO/D 2w	ERCC1 KO/D	0.146603	0.153915	0.169137	0.0195238	0.096597
ERCC1	KO/D	2w	F	BLO	ERCC1 KO/D 2w	ERCC1 KO/D	0.0724677	0.166598	0.00828167	0.0393503	0.315208
ERCC1	KO/D	2w	F	BRA	ERCC1 KO/D 2w	ERCC1 KO/D	0.0750232	0.313429	0.020501	0.00065814	-0.0263187
ERCC1	KO/D	2w	F	SKE	ERCC1 KO/D 2w	ERCC1 KO/D	0.172343	0.596398	0.0796412	0.00290296	0.00214972
ERCC1	KO/D	2w	F	SKI	ERCC1 KO/D 2w	ERCC1 KO/D	0.167564	0.210134	0.190102	0.0171932	0.0799198
ERCC1	KO/D	2w	M	BLO	ERCC1 KO/D 2w	ERCC1 KO/D	0.10092	0.199918	0.0246076	0.0404128	0.256487
ERCC1	KO/D	2w	M	BRA	ERCC1 KO/D 2w	ERCC1 KO/D	0.0909953	0.493795	0.012515	0.0406356	-0.00955422
ERCC1	KO/D	2w	M	LIV	ERCC1 KO/D 2w	ERCC1 KO/D	0.0985383	0.390395	0.0343769	0.134886	0.185793
ERCC1	KO/D	2w	M	SKE	ERCC1 KO/D 2w	ERCC1 KO/D	0.1971	0.573181	0.0769705	0.0109861	0.0136269
ERCC1	KO/D	2w	M	SKI	ERCC1 KO/D 2w	ERCC1 KO/D	0.218738	0.145788	0.15565	0.00500546	0.0325705
ERCC1	+/+	2w	M	BLO	ERCC1 +/+ 2w	ERCC1 +/+	0.0676399	0.180991	0.0185343	0.000767091	0.278382
ERCC1	+/+	2w	M	BRA	ERCC1 +/+ 2w	ERCC1 +/+	0.103683	0.438282	0.0090395	0.00610052	-0.029396
ERCC1	+/+	2w	M	LIV	ERCC1 +/+ 2w	ERCC1 +/+	0.151809	0.398173	0.0338598	0.0713551	0.193771
ERCC1	+/+	2w	M	SKE	ERCC1 +/+ 2w	ERCC1 +/+	0.178728	0.503299	0.0715722	0.0153439	0.0206459
ERCC1	+/+	2w	M	SKI	ERCC1 +/+ 2w	ERCC1 +/+	0.198563	0.187922	0.149251	0.00587554	0.0551751
ERCC1	+/+	2w	F	BLO	ERCC1 +/+ 2w	ERCC1 +/+	0.082767	0.0948834	0.0224047	-0.00954199	0.219465
ERCC1	+/+	2w	F	BRA	ERCC1 +/+ 2w	ERCC1 +/+	0.0847456	0.30011	0.0108873	0.0184111	0.00269521
ERCC1	+/+	2w	F	LIV	ERCC1 +/+ 2w	ERCC1 +/+	0.0955807	0.406339	0.0183316	0.163186	0.192986
ERCC1	+/+	2w	F	SKE	ERCC1 +/+ 2w	ERCC1 +/+	0.154762	0.559316	0.0891932	0.00911935	0.0139965
ERCC1	+/+	2w	F	SKI	ERCC1 +/+ 2w	ERCC1 +/+	0.191646	0.159027	0.156042	0.00466766	0.060261
ERCC1	KO/D	2w	M	BLO	ERCC1 KO/D 2w	ERCC1 KO/D	0.0833504	0.219978	0.0266713	0.0462213	0.228038
ERCC1	KO/D	2w	M	BRA	ERCC1 KO/D 2w	ERCC1 KO/D	0.0838097	0.428582	0.0146545	0.0360021	-0.0133129
ERCC1	KO/D	2w	M	LIV	ERCC1 KO/D 2w	ERCC1 KO/D	0.103712	0.34837	0.0291912	0.151874	0.135222
ERCC1	KO/D	2w	M	SKE	ERCC1 KO/D 2w	ERCC1 KO/D	0.176021	0.558779	0.0712682	0.00273506	-0.000624526
ERCC1	KO/D	2w	M	SKI	ERCC1 KO/D 2w	ERCC1 KO/D	0.17077	0.178722	0.137903	0.0141128	0.0302546
ERCC1	+/+	2w	M	BLO	ERCC1 +/+ 2w	ERCC1 +/+	0.0711034	0.179845	0.0220943	0.0132553	0.267795
ERCC1	+/+	2w	M	BRA	ERCC1 +/+ 2w	ERCC1 +/+	0.110717	0.434331	0.0334812	0.0293506	-0.0206611
ERCC1	+/+	2w	M	LIV	ERCC1 +/+ 2w	ERCC1 +/+	0.103331	0.394335	0.0216368	0.110639	0.167128
ERCC1	+/+	2w	M	SKE	ERCC1 +/+ 2w	ERCC1 +/+	0.148292	0.552326	0.0877361	0.0128979	0.0225153
ERCC1	+/+	2w	M	SKI	ERCC1 +/+ 2w	ERCC1 +/+	0.17968	0.139718	0.115757	0.00344758	0.0595661
ERCC1	KO/D	2w	M	BLO	ERCC1 KO/D 2w	ERCC1 KO/D	0.0882747	0.18595	0.0350017	0.01632	0.26065
ERCC1	KO/D	2w	M	BRA	ERCC1 KO/D 2w	ERCC1 KO/D	0.110845	0.340852	0.0177164	0.0240756	-0.0223707
ERCC1	KO/D	2w	M	LIV	ERCC1 KO/D 2w	ERCC1 KO/D	0.099559	0.410197	0.02342	0.169622	0.159462
ERCC1	KO/D	2w	M	SKE	ERCC1 KO/D 2w	ERCC1 KO/D	0.200447	0.659829	0.0870506	0.015671	0.00562559
ERCC1	KO/D	2w	M	SKI	ERCC1 KO/D 2w	ERCC1 KO/D	0.194058	0.156531	0.192065	0.0164588	0.0595719
